# Supplementary material for: Accuracy of the Fluorescence-Activated Cell Sorting Assay for the Aquaporin-4 Antibody (AQP4-Ab): Comparison with the Commercial AQP4-Ab Assay Kit
Source: PLoS One. 2016 Sep 22;11(9):e0162900. doi: 10.1371/journal.pone.0162900 (PMC5033450; doi:10.1371/journal.pone.0162900)
Supplement: S1 Table — Fifty-six samples tested positive either in the FACS-assay or the C-CBA. Among them 14 serum samples showed discrepant results between two assays: 12 were positive only in the FACS-assay and 2 were positive only in the C-CBA. Abbreviations: FACS = fluorescence-activated cell sorting, C-CBA = commercial cell-based assay, NMO = Neuromyelitis optica, IIDD = idiopathic inflammatory demyelinating disease. (XLSX) [file pone.0162900.s001.xlsx]

## Sheet: Sheet1
Diagnosis	FACS	C-CBA
Definite NMO	pos	pos
Definite NMO	pos	pos
Definite NMO	pos	pos
Definite NMO	pos	pos
Definite NMO	pos	pos
Definite NMO	pos	pos
Definite NMO	pos	pos
Definite NMO	pos	pos
Definite NMO	pos	pos
Definite NMO	pos	pos
Definite NMO	pos	pos
Definite NMO	pos	pos
Definite NMO	pos	pos
Definite NMO	pos	pos
Definite NMO	pos	pos
Definite NMO	pos	pos
Definite NMO	pos	pos
Definite NMO	pos	pos
Definite NMO	pos	pos
Definite NMO	pos	pos
Definite NMO	pos	pos
Definite NMO	pos	pos
Definite NMO	pos	pos
Definite NMO	pos	pos
Definite NMO	pos	pos
Definite NMO	pos	pos
Definite NMO	pos	pos
Definite NMO	pos	pos
Definite NMO	pos	pos
High risk for NMO	pos	pos
High risk for NMO	pos	pos
High risk for NMO	pos	pos
High risk for NMO	pos	pos
High risk for NMO	pos	pos
High risk for NMO	pos	pos
High risk for NMO	pos	pos
High risk for NMO	pos	pos
High risk for NMO	pos	pos
High risk for NMO	pos	pos
High risk for NMO	pos	pos
High risk for NMO	pos	pos
High risk for NMO	pos	pos
Definite NMO	bord	pos
Other IIDDs	bord	pos
Definite NMO	pos	neg
Definite NMO	pos	neg
Definite NMO	pos	neg
Definite NMO	pos	neg
Definite NMO	pos	neg
High risk for NMO	pos	neg
High risk for NMO	pos	neg
High risk for NMO	pos	neg
High risk for NMO	pos	neg
High risk for NMO	pos	neg
High risk for NMO	pos	neg
High risk for NMO	pos	neg
Definite NMO	neg	neg
Definite NMO	neg	neg
Definite NMO	neg	neg
Definite NMO	neg	neg
Definite NMO	neg	neg
Definite NMO	neg	neg
Definite NMO	neg	neg
Definite NMO	neg	neg
Definite NMO	neg	neg
Definite NMO	neg	neg
Definite NMO	bord	neg
High risk for NMO	neg	neg
High risk for NMO	neg	neg
High risk for NMO	neg	neg
High risk for NMO	neg	neg
High risk for NMO	neg	neg
High risk for NMO	neg	neg
High risk for NMO	neg	neg
High risk for NMO	neg	neg
High risk for NMO	neg	neg
High risk for NMO	neg	neg
High risk for NMO	neg	neg
High risk for NMO	neg	neg
High risk for NMO	neg	neg
High risk for NMO	neg	neg
High risk for NMO	neg	neg
High risk for NMO	neg	neg
High risk for NMO	neg	neg
High risk for NMO	neg	neg
High risk for NMO	neg	neg
High risk for NMO	neg	neg
High risk for NMO	neg	neg
High risk for NMO	neg	neg
High risk for NMO	neg	neg
High risk for NMO	neg	neg
High risk for NMO	neg	neg
High risk for NMO	neg	neg
High risk for NMO	bord	neg
MS	neg	neg
MS	neg	neg
MS	neg	neg
MS	neg	neg
MS	neg	neg
MS	neg	neg
MS	neg	neg
MS	neg	neg
MS	neg	neg
MS	neg	neg
ADEM	neg	neg
ADEM	neg	neg
ADEM	neg	neg
ADEM	neg	neg
ADEM	neg	neg
ADEM	neg	neg
ADEM	neg	neg
ADEM	neg	neg
ADEM	neg	neg
ADEM	neg	neg
Other IIDDs	neg	neg
Other IIDDs	bord	neg
Other IIDDs	neg	neg
Other IIDDs	neg	neg
Other IIDDs	neg	neg
Other IIDDs	neg	neg
Other IIDDs	neg	neg
Other IIDDs	neg	neg
Other IIDDs	neg	neg
Other IIDDs	neg	neg
Other IIDDs	neg	neg
Other IIDDs	neg	neg
Other IIDDs	neg	neg
Other IIDDs	neg	neg
Other IIDDs	neg	neg
Other IIDDs	neg	neg
Other IIDDs	neg	neg
Other IIDDs	neg	neg
Other IIDDs	neg	neg
Other IIDDs	neg	neg
Other IIDDs	neg	neg
Other IIDDs	neg	neg
Other IIDDs	neg	neg
Other IIDDs	neg	neg
Other IIDDs	neg	neg
Other IIDDs	neg	neg
Other IIDDs	neg	neg
Other IIDDs	neg	neg
Other IIDDs	neg	neg
Other IIDDs	neg	neg
Other IIDDs	neg	neg
Other IIDDs	neg	neg
Other IIDDs	neg	neg
Other IIDDs	neg	neg
Other IIDDs	neg	neg
Other IIDDs	neg	neg
Other IIDDs	neg	neg
Other IIDDs	neg	neg
Other IIDDs	neg	neg
Other IIDDs	neg	neg
Other IIDDs	neg	neg
Other IIDDs	neg	neg
Other IIDDs	neg	neg
Other IIDDs	neg	neg
Other IIDDs	neg	neg
Other IIDDs	neg	neg
Other IIDDs	neg	neg
Other IIDDs	neg	neg
Other IIDDs	neg	neg
Other IIDDs	neg	neg
Other IIDDs	neg	neg
Other IIDDs	neg	neg
